# Supplementary material for: Pomegranate Flower Extract—The Health-Promoting Properties Optimized by Application of the Box–Behnken Design
Source: Molecules. 2022 Oct 5;27(19):6616. doi: 10.3390/molecules27196616 (PMC9573694; doi:10.3390/molecules27196616)
Supplement: Supplementary file 1 [file molecules-27-06616-s001.zip]

Archive with 1 entries (1 files):
- molecules-1932935-supplementary.pdf
